# Supplementary material for: Conjugative RP4 Plasmid-Mediated Transfer of Antibiotic Resistance Genes to Commensal and Multidrug-Resistant Enteric Bacteria In Vitro
Source: Microorganisms. 2023 Jan 12;11(1):193. doi: 10.3390/microorganisms11010193 (PMC9860721; doi:10.3390/microorganisms11010193)
Supplement: Supplementary file 1 [file microorganisms-11-00193-s001.zip]

Archive with 1 entries (1 files):
- microorganisms-2107232-supplementary.pdf
